# Supplementary material for: Biomechanical and Physiological Variables in Dynamic and Functional Balance Control during Single-Leg Loading in Individuals with Chronic Ankle Instability: A Scoping Review
Source: Sports (Basel). 2024 Aug 16;12(8):224. doi: 10.3390/sports12080224 (PMC11359178; doi:10.3390/sports12080224)
Supplement: Supplementary file 1 [file sports-12-00224-s001.zip]

Archive with 1 entries (1 files):
- sports-3127697-supplementary.pdf
